# Supplementary material for: Noninvasive fetal genotyping of single nucleotide variants and linkage analysis for prenatal diagnosis of monogenic disorders
Source: Hum Genomics. 2022 Jul 27;16:28. doi: 10.1186/s40246-022-00400-4 (PMC9327225; doi:10.1186/s40246-022-00400-4)
Supplement: Supplementary file 1 — Additional file 1. Table S1: Primer sequences for multiplex amplification of SNV loci. [file 40246_2022_400_MOESM1_ESM.xlsx]

## Sheet: Primer sequences
				Supplemental Table 1. Primer sequences for multiplex amplification of SNV loci.
				The 5’ end of the forward and reverse primers also have adaptor sequence for the subsequent index-PCR. Adaptor sequences can be found in the Materials and Methods section.
				Locus	Forward primer	Reverse primer
				chr1_rs12139511	TTTGAAGACAGCCCCTGGAA	TGCATGAAACCAATCAAGGAGA
				chr1_rs5774423	CAGCACAGAATCCAGCAGGT	GGTAGAGCAGGCATTTCCACA
				chr2_rs10636856	TGACTGAGCTGCCCCTTAGGT	TCAAGGGATGTGCTGTGAGC
				chr2_rs796287	AGGTGGAAGCGGTCCTGAAC	TCTGCCACTCCAGCACTCTG
				chr2_rs593668	TGAAGGTTGAGGTCCTAGATGAGAA	AGTCCCTCTGGAAGGCACAT
				ch3_rs6784322	CACAGAGTCCTTACTGAGACCATCA	TTTTTCACCTTTGGGGTCCA
				chr3_rs3733075	TTGCTTTGCCTTTCAGTGGA	GGAAGGGCCATCTTCATTCA
				chr4_rs4371677	CACACTGAAATCCTTTACACAGTTGTC	AAGAGAAGGCTACCCCCATGAT
				chr4_rs35338481	CCATATTCCAAACACCATGCAA	TCACACATTCCAACAAGGGAAGT
				chr5_rs6180	CACCCGGAAATGGTCTCACT	TTGATGTGAGGAGCCACAGG
				chr5_rs12719860	CCAACACCCCATCACAGGA	TCAAAGGCATTTTTGCTAGGTTG
				chr6_rs6919947	CACAGTGACTAAGCTCAGCAAGGA	TCAACAAAATCATCATCTTCCCCTA
				chr6_rs3749877	AAATGCAATTTTGATGTCTTGTTCAT	GGCTTCATCGAGTATGTCATTGC
				chr7_rs68076527	TGGGCTCTGTCTAGGCCACT	TTCATTTGCTGGAATGAGAAAtca
				chr7_rs713598	GCTGAGACACAGCAGCACACA	TGGAGTTTGCAGTGGGGTTT
				chr8_rs2241802	GAGCCATATCCTCGACTTGTGG	CGGGGACACCAAAAACCATA
				chr8_rs894344	CCGCTTGGGCTTGCTACTTA	CACAGTAACATCTTGCTGAAGTGTCC
				chr9_rs2779500	GACTAGCCGGACAGCACCAA	TGAGTCTCCTTGAGGGGCAGT
				chr9_rs934472	GAAGGCACCCAGACTCGAAG	TACAGGGCCTGATGGAGGAA
				chr9_rs683866	GCTCTGGATTCATCCTCAGCAA	GGATGCCAGGGTCATTTCAA
				chr10_rs3182535	GGCTTCTGACGGTCTCAATG	CGGATTCCAGTGCATCATTTC
				chr10_rs3736582	GCACTGCCTCCTGAGACCAT	AGGCTGTTGTGTTCCCAAGC
				chr11_rs610037	CGGCCAGTTCTCAGGGAAG	AGGATGAAGCGTTGCTGCTC
				chr12_rs2305641	TCTTGCAGTGGACAACAGATGA	CCCCTTTGACTGGCCATTTG
				chr12_rs66960151	TTCTGATTCGTGGAGAAGAGACG	TGACAAGGAGCTCCCACACC
				chr14_rs2275592	GGGACTCGGATGATGATCTAATG	TCACATGACCATGGGAGTTTCT
				chr15_rs3055757	GCATACAAGGAGAAGCAAGAGGA	GACATGCCCAAGCCAGGATA
				chr16_rs16973716	GCAGCCAGGGTGGTTTAAGA	CAGGGTCGCCAATGAGAAAC
				chr16_rs721005	CAGGTACCAGTGCCCAGCAG	AGGAGGACTGGCCACACTCA
				chr18_rs624821	CCTTTCCAATAATCATTTAGGGGACT	GCATTGCAGGACACGTTCAG
				chr19_rs2279072	GAGTGTGGAAGGGGCTTCAG	CGCAGATGTGAGCTTTGACTG
				chr20_rs3746493	GCCAGGGATCCCAAATGATA	GAAGGCACTTCTTGCTCTTGG
				chr21_rs4920098	GGAAGAGAACCCTGGGCTTG	CAGCCGCAAAGAGAGCCTAA
				chr22_rs11107	CCTCTTTGGCCACCAGCTC	AGACTGGGCTGCCTGTCCTT
				chrX_rs4829830	GGTGGAGTTGTTGCCAGCTT	GGCAGAGATGTGTGAGGGTGT
				chrX_rs36223610	TCAAGGAGCTCACAACTGAGTG	TTATTCCACCAACCTTCAGTCAC
				F8:c.3091_3094delAAGA	TGCCAGACTGATGGACTATTCTCAA	CAAACAAAACTTCCAATAATTCAGCAA
				F8:c.571C>T	CCTTCTCTACATACTAGTAGGGCTCCA	GGCCTCTGACCCACTGTGC
				F8:c.6956C>T	CCTCCATCCTCAGGGCAATC	TCCTTCACACCTGTGGTGAACTC
				chrX_rs2664170	GTGTTTTTCAACCAGGGATGGTA	CCCACTCCATCTCCAGCCTTTA
				chrX_rs56999285	GGACATTTGCCTTGACCCTCA	GGTCCTACACCCCTGGCACT
				chrX_rs3737557	TGCTGGAGGGAAGAGGTGAG	CATTCTCAGGGCCAGCAAAG
				chrX_rs2266894	GCATGGACCCTGGAAAGCTG	ACGGCGCCCTCAACTCATAG
				chrX_rs2728729	TAGCATGGGCACTGGCCTA	TCCAGCTGGGCTTCTTCCTC
				chrX_rs5945194	AGGCTCACATGGGACACCAG	GGAGGAAGAGCGGCCTCAG
				chrX_rs6643690	TGTAGTTCCTCAGTCACATTAGCCAAA	GAGGAAATAGCCATTAATTCTGGTCA
				chrX_rs79833398	GAAGTGGCTTGGTACACAGCAATA	TCCTTGCAGAGGAGTTCACTGTATC
				chrX_rs2734647	CACTGATGGATTGGGGGATG	GCGCTAGCACAGCTCCCTTC
				chrX_rs6655245	GGAGCCGAACTTTGGTCACA	ATGGGCCAAAGGACCAGAAA
				chrX_rs4898358	GGAAGTGAGGGCCACTGGTAA	TCACAAAAGTCTGGAGAAGAGGAAC
				chrX_rs7881421	TCATCGTTGTCGGCACAGAG	GGCACTGCCTAAAACCTCATCA
				chrX_rs895744	GGAAGAAGGGGAGGCTTTTG	TGAGACCGAAATTATGGGACAGA
				chrX_rs2071131	GGGGCAGAGGGTTAGAGAGC	AGAGGGCAGGTCACACTGGA
				chrX_rs2051161	CGTGGTAACACCGCACTCAA	AGCCAGGAAGGGGACAGAAG
				chrX_rs2239468	TGGGTAGCTTTGGAGGCAAC	ATCAAAGCCCTCGCTCTCG
				chrX_rs1126762	TCTGGCCACCGTACAGGACT	TTCTAAAATAACCTCAGAAAGAGCTTAAAA
				chrX_rs627797	TGATTTAAACAGTAACCTTTTAGCCTGA	CCTGGACATTGGGAGAAGCA
				chrX_rs3761528	CGGCTTTAGACGGAGGGAAC	GCTTCCCCTTCTGTGCAATG
				vWF:c.2547-13T>A	TGGAGCACGTGGCATCAC	CCAAGGTGCCCAACTTGTCA
				vWF:c.7822C>T	GCCCGGGAAGACTGTGATGATC	TTCCTGCACTCCAGCTTGAATCC
				vWF:c.7403G>C	GCACCTGCACCGACATGGAG	CCCCACTCACCGACCGACAG
				chr12_rs10774348	CAGACTTGCTCCTCCCTCCA	AGGGATAGTAAGGCTCAGGAGGA
				chr12_rs1558776	ACCCACGAGACAACTAAGTAGAG	GCCGCTCTTTCCACGATGATTC
				chr12_rs10849310	GGCTTCCATAGACGTTCTTGTAC	AGTACATATATCCTGGGGCCCA
				chr12_rs10774370	CCACCCCTCCTCGCTTTCAA	TCAGAATTTGTGCTGTGGTTCGT
				chr12_rs2110170	CCCACATCGGCTCCCTGA	AGGGATGCGATATTGTTTCTGAT
				chr12_rs2885517	TGAGCAACTGCCATTGAGTGT	TGTTCAACCATCACCGCAATCTA
				chr12_rs12829271	CTCTGGGCTCGGGTCAGGA	AGACAGGAAACAGGGCCACC
				chr12_rs216854	AGGGACAGGCGAAGGTGATAC	TGAGCAGAGACATGGGGAGGA
				chr12_rs216901	AGCTTACAGGGTTTAGGCATTGG	TGGCACTGGTGGAGAATTGGG
				chr12_rs2239159	TGGGGTGTCTCAAAAGGATGGT	TTGCGCTCTGTCCACCTTGA
				chr12_rs2239154	TTTGGGAAAGGGGACAGCAA	GGCTTGCTCTGGAGACCCTT
				chr12_rs2239149	ACCCCAGACAGTCTTTCATGGT	TGGTGCCCATAAGTGCATATTCA
				chr12_rs12367163	CAGTGGTACAGGACACTAATGCT	ATTGGGGAGAGGCTGGTTAATG
				chr12_rs2268014	CCTGGGTGCTATGGACAACTATG	AGGAAACCTTGGCCTCTTTATCA
				chr12_rs4764486	GTGGTGAGTGGGTGTGGCAA	GCTGGTCACCTGGGGCTTAT
				chr12_rs11612258	AGCCTCCTCAACCCATCATCAGA	CACTGACTGCACCCTCCATA
				chr12_rs11064137	TGTTCACCCATCTGTTCATCCAG	GGCTCCAGTGATCCTCGCAT
				chr12_rs4149577	ATCCCTATCCCTGCCGCCAT	GCAATAACCCAGGTGTGAGGCA
				chr12_rs3764875	ATTTCCTGGACCTTCCTCTA	TCAACAACAAGAGGTCAGTC
				chr12_rs2071244	GAACAAGTAGAAGGATCCTGAGC	TGTCTCCCTCTTTCTGCCCT
				chr12_rs11064153	ACTGTTTGCTGACCCAGTCT	TAGCATATCCCGCTCTGTCA
				chr12_rs3759333	CCATCACCTGCACCTGTCCA	AGGTCACTTGGGCACTATCC
				chr12_rs7976678	TGGAAAGACATCTGTGTTCAT	AGAATTTCGATGGGGATTGCA
				chr12_rs2250246	ACCACAGCAGTGTGACATTTATGA	TCCTCCACTCTTTCCTCAGCA
				chr12_rs10849465	AGGAGCCTCGAGACACAGCC	CTTCGTGCTTGCTTTGGTGGG
				DMD:c.826_831+1delinsTCTA	TCTTGAATAGTAGCTGTCCTTTACACACT	TTTTCAGYTACATCATCAAATGCACTA
				chrX_rs6631161	GGCTGTCTTTATGACCTGAACCAA	TGGAATCAGCCTAGGAAGTAGCA
				chrX_rs6631169	CCCCTGCATCATCACGAGAA	GCTCCATGTGTCTCTCATCATCCT
				chrX_rs4626780	TGAAAGAGAACAGTTGGGAGATGC	AAGGAATATCAAGAGGACTCACTCTCA
				chrX_rs4576581	GTTGCTATTCTCTTTAAGAAGTGAAACAGT	CATCAAGACAAGCAGGCCACA
				chrX_rs417987	CCAAGAAGGATAACTGATGGACTC	AGCAGTTCCTGCTTGCCATG
				chrX_rs725979	TGAACTCAGCCTCCTCTAAAGATCTAA	TGGGCAGTCCATGACTGATTG
				chrX_rs17338486	CCAATTAAATCCTTGTCTGGGTCT	TGGACTCTCCCAATCTGAGAGAAA
				chrX_rs2404681	CAGACAAGGTACAAAACGTGACCA	TGCCTTGGCACTACCCCTTT
				chrX_rs4829106	TGATAATCTAATTTTGTTTGTGCTCCA	AGCAGCTGGGACCTTTTTGC
				chrX_rs2646300	GACACTACTACCTGAATGTGTAACTGTCAA	CCATGGGAGGCATGAAGAAA
				chrX_rs6628643	AAAATCAAGGGGAGAAAACAGGT	CACCAAATTTTTATTTGTTGTGCTTC
				chrX_rs16990005	CAATAAGCCTCAACTGATGATTTTGAC	CCCTTTAGCTTCTGTAATATTCCTAGTTT
				chrX_rs12010294	TGTTTAGAAAAGTTCTAGTTGGGTCAGA	TTGTCTTTTAATTAAGTGGGTCTAAACG
				chrX_rs331352	CTGTAGCAGGTTTCACTTTTCAATAAA	TGGAAAATGCTCTCTCTTCATCC
				chrX_rs11798046	TCTGGATAAGGACAGGGTGGA	GGACTTTTCTGGTTTTGACAAAGGA
				chrX_rs724270	AGTGTCCAGTCATCACAGATAACAGA	CACAGGATCAACCCTTAGTTTTCTC
				chrX_rs5972594	TTGATATTCATCTTGGCACCCATA	CAGCAGTTTTATTCTCTTCACTGCAA
				chrX_rs228373	AATGAGTTTTCTCCACTTCATTTGC	TCTGAAATTAGGAAAAGGTGAGAGCA
				chrX_rs808570	TTCCCCAGAGCTGTCCTTCC	TCCTGAGTAAATGTATTTCTGCTGTGG
				chrX_rs808545	GAGGAATAAGTTAAGGATAGCCAGACTC	TCAGAGAAGGATCTTAGCAGGCTTT
				chrX_rs2765392	GGTAAAAAGTTGAGGTGGGAGATGA	TCATGTCATACAAGTCACTATTCTAGCTTC
				chrX_rs5928266	GCTTGATTCCTTAGTTTCAGGGTAA	GGATGTAAGATATAGGGGCACCTT
				chrX_rs2176553	TCAATCAGTCCCCATCCATCACT	CCCTCCAGAAGAAGGCTCATTTG
				chrX_rs2506814	GCGTTTACATAATGGAAAAAGAAGCA	TTTCTACTCAGATTTTCCCTGACATG
				CD40LG:c.676G>A	AAACCTTGCGGGCAACAATC	GCACCTGGTTGCAATTCAAATAC
				CD40LG_rs12557717	ATGGGGAGTGGGTGGGTAATG	TGGGATTCCACGTATGTGTTTGC
				CD40LG_rs871865	CTGCTGGATAACTTGGAGGTGCT	TGCATATACTGCAGAGACAAGCAAA
				CD40LG_rs6529648	CAAAAGTTCCTTCACAAACACTGG	TGATGGGGAAACAATTGGAGAAG
				CD40LG_rs5930669	CATTTTCAGCTCCTTTCAAACCTG	TGGGCAATCATTTTGAACCAA
				CD40LG_rs139728279	TGTTCTCTGAGGGAGAAACAGGTC	TCGGAGTTGGGTGCATCTGT
				CD40LG_rs2247343	GAGCTCCGCCCACAAAGACT	CTTCCGCGCCCTGTGAC
				CD40LG_rs884165	TGGCTGCAAGCGTAGTTGTC	AGAACCTCAGCTGGGCTAACA
				CD40LG_rs2883328	ACTCAAACCTCTGTAATTTGGTGCT	GCTTCCCATATTGGCCCTCA
				CD40LG_rs933384	GGGGTTAGAGGTTGCCAGGT	AGTGTCCAGGCAGCGTTCC
				CD40LG_rs2180062	CCCCCTGGAATTTTGTAAAGC	GCCCGGTTCTTGGAGATGAG
				CD40LG_rs2300912	GACGACACCTCCAGGTGCATTAG	TTCAACAGATGGAGCAAAGCCTTA
				CD40LG_rs5929798	GGGGTTGGTGGGGAGAGC	CCTCACTAACTCCAAACCTCCCATT
				CD40LG_rs1413632	TTTGAGGGAAAGGGCAGAAA	GCCAATATGCTGCTGGCTGT
				CD40LG_rs6633880	GGCCTGGAAAAGGCCAAAG	TGTCATACAGAGGTGCTTAAGTGCTG
				CD40LG_rs67644875	tggacatatgctaaGTCCTCCCAAA	GGAGGCCAGTGTAACAGTCCAAA
				CD40LG_rs1206249	CATCAACCTCTTAAGGGCCTTTGT	TGGCAAAGAAGGTTAGGTATTTGAA
				CD40LG_rs1033420	TAAAGTGAGGGCCCCAGCA	CCCTCTCCAGACCCCTTCCT
				CD40LG_rs2859257	TGTGAGTCGTTGAGTGTGTGAGC	GCTTCATGGATCCACCATTCC
				CD40LG_rs1005303	CTCAGGCCCAGGGCTTACTC	TAACAAGGCAGCCAGAAGCA
				CD40LG_rs5931171	CACACCCCACACTCTCACTCG	CGAAATCTGCAGAGGTTTCCA
				CD40LG_rs5931178	TCAGACAGAATGAAGAGTTTGAGCTT	CAAGGACTCCTCTGTATTTCCATCA
				CD40LG_rs763111	CAAACCACTTTTCCAAGGTTGC	TTTTCAAGAAGATATGTCGGTAGAACA
				CD40LG_rs1324155	TCACTGATCTGTAGAGGCAGACACC	AGGACCCCCAAGGTCCTCTC
				CD40LG_rs2071875	CAAGCAAAAAGTGACCAGAAGCA	TCTCAAAGCAAAGGTAAGAAGCTG
				CD40LG_rs4829908	GGGTCTTGGCCATCATCAGA	TTGGCCATAGATCCATGCTAATTT
				CD40LG_rs34197281	GCATAATTAAGAGCTTGCCCTTGT	CAAGCTGCTAGGGTGGGAAGA
				CD40LG_rs5929877	GGAACAGGGAAAGTCAGTGGTG	TGTGCCTGGCCAAGAGATAC
				CD40LG_rs5931302	GGGACGGAAAAGTTGCATTC	TCCAGGCAAGGTCCATGCTA
				CD40LG_rs5976056	TCCTTATCCAGTATGCATTTCTCCA	TGAATTTGCTGAAAGTCTATCTTTGC
				GCDH:c.416C>G	AGCGGGTGGACAGTGGCTA	TGACGAGGGAGGACTGGACA
				GCDH:c.1244-2A>C	TGAAAACTCCAAACCGACTCTG	CAAGGATCAGGGCGTGAATG
				GCDH_rs12977362	CCCCCTCAGCCTTGGAG	GGACCAGCCAAGTTCAGATGG
				GCDH_rs8409	CGACAGGATGTCGTCGGAGAT	CTCCCACCCCAGAACATCTCATC
				GCDH_rs11878417	CCTGGCCATCCCTCATCTATC	TGACTGGCCAGCAGGTAAGAA
				GCDH_rs3810307	GGCAAGGTATCCCGTGCAAT	GCCACTGTGAAGGCTCGTGT
				GCDH_rs322141	CACTGCTTCTGGAGGGGAGA	GAAAGAAGTCAGGCTGGACAGG
				GCDH_rs167479	GACACTGCCCAGGTCCGAAT	GCAGGACCACCCTCAGGATT
				GCDH_rs34095	CCAGCTAAGGCCAGGTGCTA	AGGGGTGGGTGTAGGGTTCC
				GCDH_rs2071484	GGGAGACACAGGCCAGTCA	CAGGGACCGGCAGTTCTACT
				GCDH_rs7256770	GGCTGTAGGCTCCGCATCTGTA	CAGCTGCAGTCCGTGGGTCT
				GCDH_rs4804612	GGCTTCCACACAGGTCTCCA	AAGGAAAACCAAAGTGTGGATGG
				GCDH_rs286262	GGTCCTCTTATCACTTGGGACATC	TGGAGGGTAATTACTCAGCAGTTCA
				GCDH_rs4804194	GGTAAGTGCATTCCCTGCACA	GGTGCAGTCAAAAAGAACTACATGG
				GCDH_rs3840929	GCACTGGCAGAGGGAGTCGT	AGTCACCATTTCCGGGCTTC
				GCDH_rs11085818	GCGATGCCTATCGAGGGACT	TCCCCTTGAGAAACAGCCCTA
				GCDH_rs55892736	CCTGCCAAGAAACAGAGACACAA	GGACACTTACATCCCCATCTTGG
				GCDH_rs10414282	CCTAAACAGAGAGGGGTGGTTG	GGTGAGCAGGGAGGAAGGAG
				GCDH_rs74818552	TTCCCCCTGCAAGGATCTTC	GCTTGGGGTCCCTCAGGA
				GCDH_rs4926245	TTCTTCCATGTTTTATGCACACAG	TCCAGAAGAATTCTGAGCAAGAGAA
				GCDH_rs7249323	GGTCATTTGAAGCGACAGGACAG	CCTCGTTAGTTCTGGGCCTGTTT
				GCDH_rs4926249	GAGGGTCAGCTTTCTCCAAGC	CCTATGTCCTTGGGTGATGTGG
				GCDH_rs7257254	GGTGCTGCCACCCACTCTCT	AGGTGGCCTCATTGGCTTCC
				GCDH_rs16978968	CAGCCAAATGAATAATGTCTCTCC	CCAGGGGAGTACTGCTAATTCCA
				GCDH_rs1502020	CATTGCACACCTGGGGCATA	CAACTGCAGCCGAGTGGAAT
				GCDH_rs1422259	ccaccaGTGTTTCCTTCAACCTG	ATGAGGGCTCTCGGGGTCTAC
				GCDH_rs12610465	GAGCCAGGTTGCGTGTCTGT	GGCGTGCAAGGGAAGAGATT
				GCDH_rs12609229	CCAAACTTCACCCAAGAAGAAGG	ACAGCGTTAAAACGTGATTCATTT
				GCDH_rs7250452	TGCTCCAGGGTCTCTCTCCTG	ATCCCCTTGATCCCCACACC
				SERPINB7:c.522dup;522dup	TCTGCTGTAATGGTGCTGGTGA	GAAGGCTGATTGCCACTTGC
				SERPINB7_c.796C>T	TTCAGAATCTAATGGAATGGACCAA	GGAAAAAATACCTCAACATACTTAGAGGTC
				SERPINB7_rs4940575	GACTCGGGGCCTCTGGTG	GCCTCTTGCTCAGGGGACTT
				SERPINB7_rs12454712	TTTGAGGAGCCCCAGACTCA	TGGGGAGACCTCAAACTTGG
				SERPINB7_rs9962656	GAAAGACCTCAGAGCCCCAAGT	TGCTTAATTGATAGATTGCGTAGATGG
				SERPINB7_rs12967026	GGGTTCTAAGTGCTAGGCAAAGACA	CAAACAAAACCACAGCCCTATTG
				SERPINB7_rs12968517	CAACAAGCTTTCCTTCCACCTG	GAAATCCCTGCAGACTCCACA
				SERPINB7_rs9962222	AACACAGCTCAGTCGTGGTTG	TGAGCTCCTTGGCATTCAGG
				SERPINB7_rs2849376	TCAAAAGGTCCATCTCAACTCTTACC	GAAAGAGAGAGGTTACTGCCAGTTAGG
				SERPINB7_rs767567	TCCCTTATTACATGCCTCCAGAT	CCCTCTCCCCAAAGGGTACA
				SERPINB7_rs2289521	CATGTAGCAGTAAAAGGAGCCCAAT	GGATTTATGCCCCACTCTGTCC
				SERPINB7_rs1455555	CCAAGGGAGTGGCCCTATCA	CCATCTTCAGTTATTTCTAAGCACACTT
				SERPINB7_rs2168314	TGCAACCAACTTCTCTTCCACA	TATTTGGGCAGGGGAAAAGC
				SERPINB7_rs11152391	CCCCCAGCATGGTAACAGAG	CGTGTTTTGTACAGAAGCAAGATAGAGC
				SERPINB7_rs715351	TGCTAAGGTTGGATCTGAGAGCA	AGAATCTCCACGGGCCTCAA
				SERPINB7_rs1011947	TGTGGCAGTGGCTGCAATAG	AAAGCCAGAGCCCTTTCTTGTC
				SERPINB7_rs8093445	AGGGAGGCTTTGTGGATGACA	GCAAGTCTTAGCTCTCTGAGCATGG
				SERPINB7_rs8084333	TCTGGTCTCTGCTGTGTATGTGG	TCAAGTGGCAATATACAGCTCTGG
				SERPINB7_rs1243039	CCTCCTTTACAAGTGCTTGAGATGC	TGCTGGGTAGGACAATGACCA
				SERPINB7_rs1243059	TTCTGCCTTGTGCAGTGTGAA	GCTATGCATCAGTCCCTTTCCA
				SERPINB7_rs2140452	GAGATGGGTTGGGTGCAAGA	GAAACAAACACACTTAGAAAGAGCCATC
				SERPINB7_rs8095893	ATCCTCGGCTGCTGCCTCT	GGACCCGGAAGGAAGGTCA
				SERPINB7_rs3786343	TCTGGGTTTATCTACCTCAGAAGGTG	CAAAAATGAAATGGATTCATCAGGA
				SERPINB7_rs11663784	GGGAAAACCCAGTTTATTTTGTTCA	GGTCTTTCTTTTCTCTACAACAAGCAT
				SERPINB7_rs55728956	CCTAGGGAATGTCTTCATTTCTCG	TCAGGAAACAGAGCGACCTCA
				SERPINB7_rs34652075	TGTGTTGACAGAGCGTGCATC	AACGCCTTAGTTGGGGGAGA
				SERPINB7_rs8095279	GGATGGTGGCTGCATTTGAA	TGGAGATGCCTAAAGGGATTATGA
				SERPINB7_rs4508511	TGCCTAAACTAAGGGTCCAAGG	AATTACTAGCATGGTAAGCAGTCAATG
				SERPINB7_rs11152428	TCCCCTGTATTTCTGGAAAACCT	CGGATGGTAGACACTGTTTAAATGAA
				SERPINB7_rs12457223	GCCTAAGATGATATGGGGTTAAGAATC	TGGAAGCGGGGTGAAAAGTC
				TSPAN12_Mutation	TCTTCCTGGTGGGCCTGTTT	CCCCCAGATTCCTGCTGTGT
				TSPAN12_rs2590584	GAGACTAGTATGTCCCAATTTTCTCTGC	TCAAAATGCAAGCCAATAGCA
				TSPAN12_rs2222816	CAATCTTTTGACACCTGAAGCCAAT	TGTATGCACTCCCCTACCCATTC
				TSPAN12_rs7790682	GGCAAACATGGATGCTGCAC	TCTCACCAAACAGTCAGCATTGG
				TSPAN12_rs13247638	GGTCTGGACAAGGGTGTTTCC	GGCATGCCAAATTCCAATGA
				TSPAN12_rs10215330	TGCCAAGTTCCCAAGGACTAA	GCCACCTAGGTAACATTTAGCTACCA
				TSPAN12_rs7785413	CATCAAATCTGGTTCAGCACTAAGC	CCAATTTCTCCCATACCTGCTC
				TSPAN12_rs2190184	GGCTAAGCTTACAGAAACATAGCAGTCT	CCCTGGCCTGGACACAGAT
				TSPAN12_rs6466746	GCTGAGTGAGTTAAACAATTGGACAGA	CCCTAAAGCACAGTCATATTTCCCTA
				TSPAN12_rs3814461	TCTCTTGAGGATTGAATGTCCAAA	GAAAACTATGTAACAGTCTCAGCCAATG
				TSPAN12_rs2402539	GGCAGATTCTGATTCAGTCTCCTCT	TTGCACCTTTGGCTTTCTGC
				TSPAN12_rs2023972	CAGATGAGATAACTCTGATGGATTCAA	GGGCACCAATTGGAAGAGAGA
				TSPAN12_rs41624	TTCACAGGCCACATCAAAAAGTC	TGGCACCTAGATTTTATTTACACTTTATCT
				TSPAN12_rs17143009	AAGGAAAGACCCCAGTCCATGT	TCACCGAGTGTTGGCAGAGA
				TSPAN12_rs2097806	TGACAGTGGCAGAATCACACC	GGCTGGACATCACCAGAACTC
				TSPAN12_rs7782552	AAATAGTAAACTGCTGACCCACAGC	TTTTTCAGCCTCCTCTTCAAGG
				TSPAN12_rs11976117	CTCATTACCCAGCTTCCTCTGTATC	AAGCTCCAGGTGGTAGGTCTCC
				TSPAN12_rs10275647	ACAAGTGAGGACAGTGGTCGAG	ACAATGGATCAGCCTTCTCTCA
				TSPAN12_rs1534520	GAATACCTTCTCAAGTGAATTTGTATGG	CCAAAACCTGCTTAGTCACCATC
				TSPAN12_rs1528362	TGAAGAGCAAAATAACTAGAACGGGATA	TTTCCAGTGTTTAGTAACTCGAGCA
				TSPAN12_rs11974016	AACAGCCATTTGGGTGAATTTT	GGATTAAAGAAACCATTGTATGTCCTG
				TSPAN12_rs7795781	TGCTGATCACTCCACCCTCTG	AGAGAGAGAGGGGGCCACAA
				TSPAN12_rs1528351	GAGAACTTGGCATTGTGTAGAGGA	GGTGAATGAGGAGCCTGTGG
				TSPAN12_rs9641669	CTAGAAAGCGCGGTGCCTACCT	TGTGAATAGGGCTTCCTCCCACT
				TSPAN12_rs10226926	CTTTCCAGAAAGCATCACAGATCC	CTAGGATTTAGGGAAAGCCAAGC
				TSPAN12_rs4731030	GCTGGAGGTGATGGATGTATAGACT	GGTACCATCCTCTGAAAGTGGAG
				TSPAN12_rs12536194	CACACAATAGAAACTTCTCAACCTTCA	TCCTGGGCCACTATTTGTGC
				TSPAN12_rs2052131	CAATGGCCTGTAAAGTATCATTGCTC	CATCTACCATGTTTCTGTGTCACTCTG
				TSPAN12_rs28421425	CATGCACAGGCATGTAAAGTCTTC	AAGACTAGGAACAGTGTCCTTTCTGG
				TSPAN12_rs1196483	TTGCCACTGTGTCTCAGACTGC	GGGGCATGACTACAGCTCTGTTT
				Amelo_X	CCCTGGGCTCTGTAAAGAATAGTG	GAGGCCAACCATCAGAGCTTA
				Amelo_Y	GAGGCCAACCATCAGAGCTTA	CCCTGGGCTCTGTAAAGAATAGTG
