# Supplementary material for: Noninvasive fetal genotyping of single nucleotide variants and linkage analysis for prenatal diagnosis of monogenic disorders
Source: Hum Genomics. 2022 Jul 27;16:28. doi: 10.1186/s40246-022-00400-4 (PMC9327225; doi:10.1186/s40246-022-00400-4)
Supplement: Supplementary file 2 — Additional file 2. Table S2: Information of 36 SNPs for evaluation of NIFG. [file 40246_2022_400_MOESM2_ESM.xlsx]

## Sheet: Sheet1
					Supplemental Table 2. Information of 36 SNPs for evaluation of NIFG.
					dbSNP ID	Chromosome	Position (GRCh37.p13)	Ref Allele	Alt Allele	MAF (1000 genomes)
					rs12139511	1	59147926	T	C	0.368
					rs5774423	1	59160983:59160986	TACT	-	0.368
					rs10636856	2	47540916:47540917	-	TC	0.4631
					rs796287	2	209007559	T	G	0.3554
					rs593668	2	234967539	T	A	0.3095
					rs6784322	3	48422235	T	A	0.3538
					rs3733075	3	53886912	C	T	0.4293
					rs4371677	4	57516896	G	A	0.4862
					rs35338481	4	163122612:163122613	-	TTTA	0.4892
					rs6180	5	42719239	A	C	0.4445
					rs12719860	5	178391902	A	C	0.3399
					rs6919947	6	126210395	T	G	0.4784
					rs3749877	6	129722389	A	G	0.4555
					rs68076527	7	106632818:106632819	AA	-	0.4982
					rs713598	7	141673345	C	G	0.4952
					rs2241802	8	28384712	A	G	0.4577
					rs894344	8	135612745	A	G	0.491
					rs2779500	9	14846036	C	G	0.4992
					rs934472	9	18775810	C	A	0.4357
					rs683866	9	79322068	G	T	0.4984
					rs3182535	10	3200292	G	A	0.374
					rs3736582	10	124742895	G	C	0.4183
					rs610037	11	65546857	A	C	0.4539
					rs2305641	12	69646914	G	A	0.4287
					rs66960151	12	122513633:122513634	TG	-	0.4527
					rs2275592	14	50788213	C	T	0.4311
					rs3055757	15	62820599:62820600	-	AC	0.4581
					rs16973716	16	72156842	T	G	0.4816
					rs721005	16	84906098	C	G	0.485
					rs624821	18	60562298	A	T	0.4862
					rs2279072	19	44739399	T	C	0.3644
					rs3746493	20	44418564	A	G	0.3736
					rs4920098	21	43256252	C	T	0.4643
					rs11107	22	32875190	G	A	0.4874
					rs4829830	X	135429503	C	A	0.4662
					rs36223610	X	145918627:145918631	TACAA	-	0.3637
