# Supplementary material for: Noninvasive fetal genotyping of single nucleotide variants and linkage analysis for prenatal diagnosis of monogenic disorders
Source: Hum Genomics. 2022 Jul 27;16:28. doi: 10.1186/s40246-022-00400-4 (PMC9327225; doi:10.1186/s40246-022-00400-4)
Supplement: Supplementary file 3 — Additional file 3. Table S3: SNPs selected for linkage analysis of each gene. [file 40246_2022_400_MOESM3_ESM.xlsx]

## Sheet: F8
Supplemental Table 3. SNPs selected for linkage analysis of F8 mutations.
dbSNP ID	Chromosome	Position (GRCh37.p13)	Ref Allele	Alt Allele	MAF (1000 genomes)
rs1126762	X	154020114	C	A	0.4559
rs2051161	X	154285851	C	G	0.476
rs2071131	X	153196345	A	G	0.3611
rs2239468	X	153555386	A	T	0.4215
rs2266894	X	153548895	C	T	0.0498
rs2664170	X	153945602	G	A	0.3526
rs2728729	X	154009347	A	G	0.4212
rs2734647	X	153292180	T	C	0.3738
rs3737557	X	153660070	T	C	0.4265
rs3761528	X	153168449	T	C	0.3263
rs4898358	X	154343911	A	G	0.3256
rs56999285	X	153613075	T	G	0.4517
rs5945194	X	153711341	C	G	0.2599
rs627797	X	154900976	G	C	0.4689
rs6643690	X	153926428	T	C	0.1295
rs6655245	X	153387218	T	G	0.4286
rs7881421	X	153176959	A	T	0.4103
rs79833398	X	154123370	C	T	0.0276
rs895744	X	154345791	G	T	0.4307

## Sheet: VWF
Supplemental Table 3. SNPs selected for linkage analysis of VWF mutations.
dbSNP ID	Chromosome	Position (GRCh37.p13)	Ref Allele	Alt Allele	MAF (1000 genomes)
rs10774348	12	5703468	G	A	0.4708
rs10774370	12	5840799	A	G	0.4285
rs10849310	12	5752725	A	G	0.4085
rs10849465	12	6580365	T	C	0.4754
rs11064137	12	6415159	A	G	0.4603
rs11064153	12	6488450	T	C	0.4181
rs11612258	12	6360683	G	T	0.396
rs12367163	12	6267238	C	G	0.4603
rs12829271	12	6082799	A	G	0.392
rs1558776	12	5713564	G	A	0.4956
rs2071244	12	6485035	G	C	0.4285
rs2110170	12	5929732	G	A	0.4441
rs216854	12	6084864	T	C	0.3754
rs216901	12	6104868	G	A	0.4543
rs2239149	12	6194586	C	G	0.3668
rs2239154	12	6185891	C	T	0.3299
rs2239159	12	6172348	C	A	0.4062
rs2250246	12	6553016	A	G	0.4461
rs2268014	12	6325582	C	G	0.4483
rs2885517	12	6050320	T	C	0.3486
rs3759333	12	6491947	C	T	0.3051
rs3764875	12	6458084	C	T	0.3468
rs4149577	12	6447522	G	A	0.4022
rs4764486	12	6327989	T	C	0.393
rs7976678	12	6537544	G	A	0.3518

## Sheet: DMD
Supplemental Table 3. SNPs selected for linkage analysis of DMD mutations.
dbSNP ID	Chromosome	Position (GRCh37.p13)	Ref Allele	Alt Allele	MAF (1000 genomes)
DMD_rs6631161	X	30742691	T	G	0.342781
DMD_rs6631169	X	30761724	C	A	0.34543
DMD_rs4626780	X	30914498	C	T	0.405563
DMD_rs4576581	X	30993370	A	G	0.30702
DMD_rs417987	X	31071281	T	C	0.353642
DMD_rs725979	X	31102951	T	G	0.348874
DMD_rs17338486	X	31384020	A	C	0.409536
DMD_rs2404681	X	31394806	G	C	0.407417
DMD_rs4829106	X	31608475	A	G	0.288477
DMD_rs2646300	X	31753621	T	C	0.300662
DMD_rs6628643	X	31806027	C	T	0.317086
DMD_rs16990005	X	32009825	A	G	0.28
DMD_rs12010294	X	32032924	T	G	0.401589
DMD_rs331352	X	32281721	C	T	0.46675
DMD_rs11798046	X	32303015	C	T	0.499603
DMD_rs724270	X	32334650	G	C	0.411921
DMD_rs5972594	X	32548448	G	A	0.476821
DMD_rs228373	X	32563263	A	G	0.412185
DMD_rs808570	X	32587946	C	T	0.47735
DMD_rs808545	X	32612573	T	A	0.36503
DMD_rs2765392	X	33071898	A	G	0.3899
DMD_rs5928266	X	33464201	T	C	0.243974
DMD_rs2176553	X	33686846	C	T	0.341457
DMD_rs2506814	X	33802650	T	G	0.421722

## Sheet: CD40LG
Supplemental Table 3. SNPs selected for linkage analysis of CD40LG mutations.
dbSNP ID	Chromosome	Position (GRCh37.p13)	Ref Allele	Alt Allele	MAF (1000 genomes)
CD40LG_rs12557717	X	133830383	G	A	0.37721
CD40LG_rs871865	X	133869349	A	G	0.473377
CD40LG_rs6529648	X	134025744	A	G	0.496954
CD40LG_rs5930669	X	134069784	C	T	0.460927
CD40LG_rs139728279	X	134138732	-	CAC	0.3269
CD40LG_rs2247343	X	134186309	A	G	0.38702
CD40LG_rs884165	X	134458739	G	A	0.285828
CD40LG_rs2883328	X	134488664	A	G	0.40106
CD40LG_rs933384	X	134534435	T	A	0.300662
CD40LG_rs2180062	X	135231388	T	C	0.425695
CD40LG_rs2300912	X	135281735	T	C	0.407417
CD40LG_rs5929798	X	136248010	C	T	0.494305
CD40LG_rs1413632	X	136319220	G	A	0.357351
CD40LG_rs6633880	X	136391498	T	A	0.496424
CD40LG_rs67644875	X	136535392	A	-	0.433907
CD40LG_rs1206249	X	136537452	G	A	0.256159
CD40LG_rs1033420	X	136554799	T	G	0.435762
CD40LG_rs2859257	X	136583597	T	C	0.345166
CD40LG_rs1005303	X	136626238	T	C	0.26569
CD40LG_rs5931171	X	136633397	C	G	0.433907
CD40LG_rs5931178	X	136677322	A	C	0.442119
CD40LG_rs763111	X	136841801	C	T	0.493775
CD40LG_rs1324155	X	136891648	C	A	0.443974
CD40LG_rs2071875	X	136933426	C	A	0.49112
CD40LG_rs4829908	X	136977885	C	A	0.371656
CD40LG_rs34197281	X	137090955	G	-	0.39523
CD40LG_rs5929877	X	137128807	A	G	0.342252
CD40LG_rs5931302	X	137154908	G	C	0.40106
CD40LG_rs5976056	X	137321655	A	C	0.411391

## Sheet: GCDH
Supplemental Table 3. SNPs selected for linkage analysis of GCDH mutations.
dbSNP ID	Chromosome	Position (GRCh37.p13)	Ref Allele	Alt Allele	MAF (1000 genomes)
GCDH_rs12977362	19	11306078	C	T	0.490615
GCDH_rs8409	19	11319491	G	A	0.441693
GCDH_rs11878417	19	11319978	G	A	0.46905
GCDH_rs3810307	19	11332570	T	A	0.313498
GCDH_rs322141	19	11426639	C	A	0.365615
GCDH_rs167479	19	11526765	G	T	0.4457
GCDH_rs34095	19	11541685	G	A	0.3604
GCDH_rs2071484	19	11688460	T	C	0.490216
GCDH_rs7256770	19	11689911	G	A	0.492612
GCDH_rs4804612	19	11729197	T	C	0.384784
GCDH_rs286262	19	11847615	G	A	0.472045
GCDH_rs4804194	19	12572300	G	A	0.331869
GCDH_rs3840929	19	12606347:12606350	-	G	0.322883
GCDH_rs11085818	19	12952271	G	A	0.383187
GCDH_rs55892736	19	13109460	A	G	0.389577
GCDH_rs10414282	19	13220676	G	A	0.323682
GCDH_rs74818552	19	13355319	C	A	0.267372
GCDH_rs4926245	19	13375247	T	A	0.236222
GCDH_rs7249323	19	13377865	A	G	0.442292
GCDH_rs4926249	19	13383347	G	A	0.490216
GCDH_rs7257254	19	13386860	C	T	0.314497
GCDH_rs16978968	19	13403754	A	G	0.448482
GCDH_rs1502020	19	13430786	G	A	0.33127
GCDH_rs1422259	19	13539602	A	G	0.259784
GCDH_rs12610465	19	13548736	A	G	0.289337
GCDH_rs12609229	19	13556718	G	T	0.284944
GCDH_rs7250452	19	13603731	G	A	0.485823

## Sheet: SERPINB7
Supplemental Table 3. SNPs selected for linkage analysis of SERPINB7 mutations.
dbSNP ID	Chromosome	Position (GRCh37.p13)	Ref Allele	Alt Allele	MAF (1000 genomes)
SERPINB7_rs4940575	18	60845291	T	C	0.449081
SERPINB7_rs12454712	18	60845884	T	C	0.375599
SERPINB7_rs9962656	18	60847262	C	A	0.358826
SERPINB7_rs12967026	18	60883301	C	G	0.357228
SERPINB7_rs12968517	18	60941971	C	T	0.346246
SERPINB7_rs9962222	18	60965524	G	A	0.386781
SERPINB7_rs2849376	18	61006829	C	T	0.487021
SERPINB7_rs767567	18	61142112	G	A	0.333466
SERPINB7_rs2289521	18	61160385	T	C	0.383387
SERPINB7_rs1455555	18	61170782	A	G	0.364816
SERPINB7_rs2168314	18	61177912	T	C	0.474441
SERPINB7_rs11152391	18	61226694	G	A	0.334864
SERPINB7_rs715351	18	61255441	T	C	0.452875
SERPINB7_rs1011947	18	61344012	G	A	0.441294
SERPINB7_rs8093445	18	61363533	A	G	0.436901
SERPINB7_rs8084333	18	61419626	A	G	0.335663
SERPINB7_rs1243039	18	61498396	G	A	0.48123
SERPINB7_rs1243059	18	61509286	A	G	0.403954
SERPINB7_rs2140452	18	61571522	T	A	0.349042
SERPINB7_rs8095893	18	61603479	A	G	0.489816
SERPINB7_rs3786343	18	61647895	C	T	0.498203
SERPINB7_rs11663784	18	61715779	T	C	0.445288
SERPINB7_rs55728956	18	61848971	C	G	0.352835
SERPINB7_rs34652075	18	61863617:61863622	T	-	0.422524
SERPINB7_rs8095279	18	61904963	G	T	0.403355
SERPINB7_rs4508511	18	61919526	T	C	0.375399
SERPINB7_rs11152428	18	61994712	A	G	0.490415
SERPINB7_rs12457223	18	62013324	C	T	0.374201

## Sheet: TSPAN12
Supplemental Table 3. SNPs selected for linkage analysis of TSPAN12 mutations.
dbSNP ID	Chromosome	Position (GRCh37.p13)	Ref Allele	Alt Allele	MAF (1000 genomes)
TSPAN12_rs2590584	7	118451866	C	T	0.454872
TSPAN12_rs2222816	7	118531614	T	A	0.423323
TSPAN12_rs7790682	7	118613450	C	T	0.459665
TSPAN12_rs13247638	7	118633765	T	C	0.328874
TSPAN12_rs10215330	7	118872411	G	A	0.422324
TSPAN12_rs7785413	7	119154756	C	T	0.223243
TSPAN12_rs2190184	7	119813869	C	T	0.483826
TSPAN12_rs6466746	7	120081783	T	C	0.372404
TSPAN12_rs3814461	7	120242785	G	A	0.389177
TSPAN12_rs2402539	7	120268303	T	C	0.319089
TSPAN12_rs2023972	7	120329042	A	C	0.305112
TSPAN12_rs41624	7	120435638	T	C	0.336861
TSPAN12_rs17143009	7	120504978	A	G	0.260383
TSPAN12_rs2097806	7	120587502	A	C	0.442093
TSPAN12_rs7782552	7	120646897	G	A	0.476438
TSPAN12_rs11976117	7	120673042	C	G	0.286741
TSPAN12_rs10275647	7	121045975	T	G	0.393371
TSPAN12_rs1534520	7	121090859	T	G	0.428514
TSPAN12_rs1528362	7	121102294	C	T	0.497005
TSPAN12_rs11974016	7	121120235	C	T	0.321479
TSPAN12_rs7795781	7	121130187	C	T	0.354433
TSPAN12_rs1528351	7	121167875	T	C	0.373802
TSPAN12_rs9641669	7	121261518	A	G	0.212061
TSPAN12_rs10226926	7	121275346	A	G	0.408546
TSPAN12_rs4731030	7	121283078	G	A	0.459265
TSPAN12_rs12536194	7	121397242	T	C	0.464856
TSPAN12_rs2052131	7	121440014	T	G	0.435903
TSPAN12_rs28421425	7	121471718	C	T	0.473043
TSPAN12_rs1196483	7	121595185	A	G	0.338858
